# Supplementary material for: A High-Resolution View of Adaptive Event Dynamics in a Plasmid
Source: Genome Biol Evol. 2019 Sep 18;11(10):3022–34. doi: 10.1093/gbe/evz197 (PMC6827461; doi:10.1093/gbe/evz197)
Supplement: evz197_Supplementary_Data [file evz197_supplementary_data.zip]

Archive with 11 entries (11 files):
- Figure_S1.pdf
- Figure_S2.pdf
- Figure_S3.tif
- Figure_S4.png
- Figure_S5.png
- Figure_S6.png
- Figure_S7.pdf
- Figure_S8.pdf
- Plasmid1 GBE.zip
- Table_S1.xlsx
- Table_S2.xlsx
