# Supplementary material for: A High-Resolution View of Adaptive Event Dynamics in a Plasmid
Source: Genome Biol Evol. 2019 Sep 18;11(10):3022–34. doi: 10.1093/gbe/evz197 (PMC6827461; doi:10.1093/gbe/evz197)
Supplement: evz197_Supplementary_Data [file evz197_supplementary_data.zip › Table_S1.xlsx]

## Sheet: R1
Position	Time point 0									Time point 1									Time point 2									Time point 3									Time point 4									Time point 5
	Coverage	Major	Minor	MAF	Bias	A	C	G	T	Coverage	Major	Minor	MAF	Bias	A	C	G	T	Coverage	Major	Minor	MAF	Bias	A	C	G	T	Coverage	Major	Minor	MAF	Bias	A	C	G	T	Coverage	Major	Minor	MAF	Bias	A	C	G	T	Coverage	Major	Minor	MAF
144	.	.	.	.	.	.	.	.	.	.	.	.	.	.	.	.	.	.	.	.	.	.	.	.	.	.	.	.	.	.	.	.	.	.	.	.	7439	G	A	0.00013	2.0527	1	0	7438	0	.	.	.	.
1263	.	.	.	.	.	.	.	.	.	.	.	.	.	.	.	.	.	.	.	.	.	.	.	.	.	.	.	.	.	.	.	.	.	.	.	.	.	.	.	.	.	.	.	.	.	8451	C	G	0.00012
1287	.	.	.	.	.	.	.	.	.	.	.	.	.	.	.	.	.	.	.	.	.	.	.	.	.	.	.	2119	G	A	0.00094	0.00283	2	0	2117	0	.	.	.	.	.	.	.	.	.	.	.	.	.
1602	.	.	.	.	.	.	.	.	.	.	.	.	.	.	.	.	.	.	.	.	.	.	.	.	.	.	.	.	.	.	.	.	.	.	.	.	.	.	.	.	.	.	.	.	.	9112	C	A	0.00011
2233	.	.	.	.	.	.	.	.	.	.	.	.	.	.	.	.	.	.	.	.	.	.	.	.	.	.	.	.	.	.	.	.	.	.	.	.	.	.	.	.	.	.	.	.	.	9512	G	T	0.00011
2422	.	.	.	.	.	.	.	.	.	.	.	.	.	.	.	.	.	.	.	.	.	.	.	.	.	.	.	.	.	.	.	.	.	.	.	.	.	.	.	.	.	.	.	.	.	9483	C	A	0.00011
2428	.	.	.	.	.	.	.	.	.	.	.	.	.	.	.	.	.	.	.	.	.	.	.	.	.	.	.	.	.	.	.	.	.	.	.	.	7729	C	A	0.00013	1.91596	1	7728	0	0	.	.	.	.
2437	.	.	.	.	.	.	.	.	.	.	.	.	.	.	.	.	.	.	.	.	.	.	.	.	.	.	.	.	.	.	.	.	.	.	.	.	7749	G	C	0.00013	2.08362	0	1	7748	0	.	.	.	.
2446	1814	C	A	0.00055	1.789	1	1813	0	0	.	.	.	.	.	.	.	.	.	.	.	.	.	.	.	.	.	.	.	.	.	.	.	.	.	.	.	.	.	.	.	.	.	.	.	.	.	.	.	.
2935	.	.	.	.	.	.	.	.	.	.	.	.	.	.	.	.	.	.	.	.	.	.	.	.	.	.	.	.	.	.	.	.	.	.	.	.	8572	A	T	0.00012	2.20985	8571	0	0	1	.	.	.	.
2953	.	.	.	.	.	.	.	.	.	3331	C	A	0.0003	1.83223	1	3330	0	0	.	.	.	.	.	.	.	.	.	.	.	.	.	.	.	.	.	.	.	.	.	.	.	.	.	.	.	.	.	.	.
2961	.	.	.	.	.	.	.	.	.	.	.	.	.	.	.	.	.	.	.	.	.	.	.	.	.	.	.	.	.	.	.	.	.	.	.	.	.	.	.	.	.	.	.	.	.	10889	G	T	9e-05
2978	.	.	.	.	.	.	.	.	.	.	.	.	.	.	.	.	.	.	.	.	.	.	.	.	.	.	.	.	.	.	.	.	.	.	.	.	8623	A	C	0.00012	2.26682	8622	1	0	0	10983	A	C	0.00018
3005	.	.	.	.	.	.	.	.	.	.	.	.	.	.	.	.	.	.	.	.	.	.	.	.	.	.	.	.	.	.	.	.	.	.	.	.	8539	G	T	0.00012	2.28594	1	0	8537	1	10813	G	T	9e-05
3027	.	.	.	.	.	.	.	.	.	3385	G	A	0.0003	2.33287	1	0	3384	0	.	.	.	.	.	.	.	.	.	2772	G	A	0.00036	1.72603	1	0	2771	0	8606	G	A	0.00012	1.79516	1	0	8605	0	10873	G	A	9e-05
3028	.	.	.	.	.	.	.	.	.	.	.	.	.	.	.	.	.	.	.	.	.	.	.	.	.	.	.	.	.	.	.	.	.	.	.	.	8580	T	G	0.00012	1.79912	0	0	1	8579	.	.	.	.
3029	.	.	.	.	.	.	.	.	.	.	.	.	.	.	.	.	.	.	.	.	.	.	.	.	.	.	.	2764	T	A	0.00036	1.73618	1	0	0	2763	8575	T	A	0.00035	0.89908	3	0	2	8570	10824	T	A	0.00111
3030	.	.	.	.	.	.	.	.	.	3376	G	C	0.00059	1.74741	0	2	3374	0	.	.	.	.	.	.	.	.	.	2770	G	C	0.00072	0.31658	0	2	2768	0	8586	G	C	0.00047	1.24324	2	4	8579	1	10826	G	C	0.00055
3031	.	.	.	.	.	.	.	.	.	3367	G	C	0.0003	1.74857	1	1	3365	0	.	.	.	.	.	.	.	.	.	2763	G	A	0.00036	1.73229	1	0	2762	0	8571	G	A	0.00093	0.27463	8	2	8561	0	10831	G	A	0.00074
3032	.	.	.	.	.	.	.	.	.	3369	T	C	0.0003	1.75195	0	1	0	3368	.	.	.	.	.	.	.	.	.	2750	T	C	0.00145	1.73174	0	4	0	2746	8569	T	C	0.00268	0.39156	0	23	0	8546	10815	T	C	0.00259
3033	.	.	.	.	.	.	.	.	.	3349	A	C	0.0003	1.74427	3348	1	0	0	2007	A	C	0.00199	1.72633	2002	4	1	0	2742	A	C	0.00219	1.72373	2733	6	1	2	8527	A	C	0.00364	0.42528	8489	31	1	6	10786	A	C	0.00612
3034	.	.	.	.	.	.	.	.	.	.	.	.	.	.	.	.	.	.	.	.	.	.	.	.	.	.	.	2735	G	C	0.00037	1.72773	0	1	2734	0	.	.	.	.	.	.	.	.	.	10758	G	C	0.00028
3035	.	.	.	.	.	.	.	.	.	.	.	.	.	.	.	.	.	.	.	.	.	.	.	.	.	.	.	2740	C	T	0.00036	1.73638	0	2739	0	1	8526	C	T	0.00047	2.23897	0	8522	0	4	10784	C	T	0.00028
3093	.	.	.	.	.	.	.	.	.	.	.	.	.	.	.	.	.	.	.	.	.	.	.	.	.	.	.	.	.	.	.	.	.	.	.	.	8386	C	T	0.00012	1.82503	0	8385	0	1	10571	C	T	0.00028
3106	.	.	.	.	.	.	.	.	.	.	.	.	.	.	.	.	.	.	.	.	.	.	.	.	.	.	.	.	.	.	.	.	.	.	.	.	.	.	.	.	.	.	.	.	.	10480	G	A	0.0001
3118	.	.	.	.	.	.	.	.	.	3273	C	T	0.00031	1.79244	0	3272	0	1	1966	C	T	0.00153	0.48265	1	1962	0	3	2676	C	T	0.00262	0.66209	0	2669	0	7	8464	C	T	0.00331	0.0064	9	8427	0	28	10674	C	T	0.00375
3129	.	.	.	.	.	.	.	.	.	.	.	.	.	.	.	.	.	.	.	.	.	.	.	.	.	.	.	2740	C	T	0.00036	1.85135	0	2739	0	1	.	.	.	.	.	.	.	.	.	.	.	.	.
3199	.	.	.	.	.	.	.	.	.	.	.	.	.	.	.	.	.	.	.	.	.	.	.	.	.	.	.	.	.	.	.	.	.	.	.	.	.	.	.	.	.	.	.	.	.	10247	G	T	0.0001
3205	.	.	.	.	.	.	.	.	.	.	.	.	.	.	.	.	.	.	1835	C	A	0.00054	2.00766	1	1834	0	0	.	.	.	.	.	.	.	.	.	.	.	.	.	.	.	.	.	.	.	.	.	.
3244	.	.	.	.	.	.	.	.	.	.	.	.	.	.	.	.	.	.	.	.	.	.	.	.	.	.	.	.	.	.	.	.	.	.	.	.	.	.	.	.	.	.	.	.	.	10329	G	T	0.0001
3486	.	.	.	.	.	.	.	.	.	.	.	.	.	.	.	.	.	.	.	.	.	.	.	.	.	.	.	.	.	.	.	.	.	.	.	.	.	.	.	.	.	.	.	.	.	9865	A	C	0.0001
3714	.	.	.	.	.	.	.	.	.	.	.	.	.	.	.	.	.	.	.	.	.	.	.	.	.	.	.	2484	G	T	0.0004	1.99198	0	0	2483	1	.	.	.	.	.	.	.	.	.	.	.	.	.
3853	.	.	.	.	.	.	.	.	.	.	.	.	.	.	.	.	.	.	.	.	.	.	.	.	.	.	.	.	.	.	.	.	.	.	.	.	.	.	.	.	.	.	.	.	.	9047	C	A	0.00011
4313	.	.	.	.	.	.	.	.	.	.	.	.	.	.	.	.	.	.	.	.	.	.	.	.	.	.	.	.	.	.	.	.	.	.	.	.	.	.	.	.	.	.	.	.	.	9474	A	T	0.00011
4319	.	.	.	.	.	.	.	.	.	.	.	.	.	.	.	.	.	.	.	.	.	.	.	.	.	.	.	.	.	.	.	.	.	.	.	.	.	.	.	.	.	.	.	.	.	9609	C	A	0.0001
[truncated: 5 more columns]

## Sheet: R2
Position	Time point 0									Time point 1									Time point 2									Time point 3									Time point 4									Time point 5
	Coverage	Major	Minor	MAF	Bias	A	C	G	T	Coverage	Major	Minor	MAF	Bias	A	C	G	T	Coverage	Major	Minor	MAF	Bias	A	C	G	T	Coverage	Major	Minor	MAF	Bias	A	C	G	T	Coverage	Major	Minor	MAF	Bias	A	C	G	T	Coverage	Major	Minor	MAF
51	.	.	.	.	.	.	.	.	.	5322	C	A	0.00019	1.98582	1	5321	0	0	.	.	.	.	.	.	.	.	.	.	.	.	.	.	.	.	.	.	5677	C	A	0.00018	1.9192	1	5676	0	0	.	.	.	.
213	.	.	.	.	.	.	.	.	.	.	.	.	.	.	.	.	.	.	.	.	.	.	.	.	.	.	.	5170	G	C	0.00019	1.92336	0	1	5169	0	.	.	.	.	.	.	.	.	.	.	.	.	.
582	.	.	.	.	.	.	.	.	.	.	.	.	.	.	.	.	.	.	7169	C	G	0.00014	1.85293	0	7168	1	0	.	.	.	.	.	.	.	.	.	.	.	.	.	.	.	.	.	.	.	.	.	.
625	.	.	.	.	.	.	.	.	.	.	.	.	.	.	.	.	.	.	.	.	.	.	.	.	.	.	.	4622	A	T	0.00022	1.93389	4621	0	0	1	.	.	.	.	.	.	.	.	.	.	.	.	.
734	.	.	.	.	.	.	.	.	.	.	.	.	.	.	.	.	.	.	.	.	.	.	.	.	.	.	.	.	.	.	.	.	.	.	.	.	.	.	.	.	.	.	.	.	.	8288	A	C	0.00012
737	.	.	.	.	.	.	.	.	.	.	.	.	.	.	.	.	.	.	.	.	.	.	.	.	.	.	.	4746	G	T	0.00021	2.00338	0	0	4745	1	.	.	.	.	.	.	.	.	.	.	.	.	.
784	3763	G	A	0.00027	1.89381	1	0	3762	0	.	.	.	.	.	.	.	.	.	.	.	.	.	.	.	.	.	.	.	.	.	.	.	.	.	.	.	.	.	.	.	.	.	.	.	.	.	.	.	.
875	.	.	.	.	.	.	.	.	.	.	.	.	.	.	.	.	.	.	.	.	.	.	.	.	.	.	.	4837	G	A	0.00021	1.93868	1	0	4836	0	.	.	.	.	.	.	.	.	.	.	.	.	.
1008	.	.	.	.	.	.	.	.	.	4793	T	C	0.00021	2.02322	0	1	0	4792	.	.	.	.	.	.	.	.	.	.	.	.	.	.	.	.	.	.	.	.	.	.	.	.	.	.	.	.	.	.	.
1016	.	.	.	.	.	.	.	.	.	.	.	.	.	.	.	.	.	.	7759	G	T	0.00013	1.98898	0	0	7758	1	.	.	.	.	.	.	.	.	.	.	.	.	.	.	.	.	.	.	.	.	.	.
1260	.	.	.	.	.	.	.	.	.	.	.	.	.	.	.	.	.	.	8089	G	A	0.00012	1.99679	1	0	8088	0	.	.	.	.	.	.	.	.	.	.	.	.	.	.	.	.	.	.	.	.	.	.
1527	.	.	.	.	.	.	.	.	.	.	.	.	.	.	.	.	.	.	.	.	.	.	.	.	.	.	.	.	.	.	.	.	.	.	.	.	.	.	.	.	.	.	.	.	.	9550	A	C	0.0001
1700	.	.	.	.	.	.	.	.	.	5310	G	T	0.00019	2.04624	0	0	5309	1	.	.	.	.	.	.	.	.	.	.	.	.	.	.	.	.	.	.	.	.	.	.	.	.	.	.	.	.	.	.	.
1710	.	.	.	.	.	.	.	.	.	.	.	.	.	.	.	.	.	.	.	.	.	.	.	.	.	.	.	4737	T	A	0.00021	1.97375	1	0	0	4736	.	.	.	.	.	.	.	.	.	.	.	.	.
1734	4156	G	T	0.00024	1.94478	0	0	4155	1	.	.	.	.	.	.	.	.	.	.	.	.	.	.	.	.	.	.	.	.	.	.	.	.	.	.	.	.	.	.	.	.	.	.	.	.	.	.	.	.
1742	.	.	.	.	.	.	.	.	.	.	.	.	.	.	.	.	.	.	.	.	.	.	.	.	.	.	.	4810	C	T	0.00021	2.039	0	4809	0	1	.	.	.	.	.	.	.	.	.	.	.	.	.
1838	.	.	.	.	.	.	.	.	.	.	.	.	.	.	.	.	.	.	.	.	.	.	.	.	.	.	.	.	.	.	.	.	.	.	.	.	.	.	.	.	.	.	.	.	.	9225	G	C	0.00011
1848	.	.	.	.	.	.	.	.	.	5452	C	G	0.00018	2.00958	0	5451	1	0	.	.	.	.	.	.	.	.	.	.	.	.	.	.	.	.	.	.	.	.	.	.	.	.	.	.	.	.	.	.	.
1950	.	.	.	.	.	.	.	.	.	.	.	.	.	.	.	.	.	.	.	.	.	.	.	.	.	.	.	.	.	.	.	.	.	.	.	.	.	.	.	.	.	.	.	.	.	9855	C	G	0.0001
2116	4623	C	A	0.00022	2.19724	1	4622	0	0	.	.	.	.	.	.	.	.	.	.	.	.	.	.	.	.	.	.	.	.	.	.	.	.	.	.	.	.	.	.	.	.	.	.	.	.	.	.	.	.
2197	.	.	.	.	.	.	.	.	.	.	.	.	.	.	.	.	.	.	.	.	.	.	.	.	.	.	.	.	.	.	.	.	.	.	.	.	6745	G	T	0.00015	1.93377	0	0	6744	1	.	.	.	.
2221	.	.	.	.	.	.	.	.	.	.	.	.	.	.	.	.	.	.	9388	C	A	0.00011	2.012	1	9387	0	0	.	.	.	.	.	.	.	.	.	.	.	.	.	.	.	.	.	.	.	.	.	.
2262	.	.	.	.	.	.	.	.	.	.	.	.	.	.	.	.	.	.	.	.	.	.	.	.	.	.	.	.	.	.	.	.	.	.	.	.	.	.	.	.	.	.	.	.	.	10433	G	C	0.0001
2388	.	.	.	.	.	.	.	.	.	.	.	.	.	.	.	.	.	.	9134	G	T	0.00011	2.13361	0	0	9133	1	.	.	.	.	.	.	.	.	.	.	.	.	.	.	.	.	.	.	.	.	.	.
2795	.	.	.	.	.	.	.	.	.	.	.	.	.	.	.	.	.	.	.	.	.	.	.	.	.	.	.	5491	A	C	0.00018	1.97163	5490	1	0	0	.	.	.	.	.	.	.	.	.	.	.	.	.
2813	.	.	.	.	.	.	.	.	.	6380	C	T	0.00016	1.96247	0	6379	0	1	.	.	.	.	.	.	.	.	.	.	.	.	.	.	.	.	.	.	.	.	.	.	.	.	.	.	.	.	.	.	.
2846	.	.	.	.	.	.	.	.	.	6359	G	C	0.00016	2.00599	0	1	6358	0	.	.	.	.	.	.	.	.	.	.	.	.	.	.	.	.	.	.	.	.	.	.	.	.	.	.	.	.	.	.	.
2935	.	.	.	.	.	.	.	.	.	.	.	.	.	.	.	.	.	.	.	.	.	.	.	.	.	.	.	.	.	.	.	.	.	.	.	.	6912	A	C	0.00014	1.79906	6911	1	0	0	.	.	.	.
2987	.	.	.	.	.	.	.	.	.	.	.	.	.	.	.	.	.	.	9468	T	C	0.00021	0.27363	0	2	0	9466	.	.	.	.	.	.	.	.	.	.	.	.	.	.	.	.	.	.	.	.	.	.
2992	.	.	.	.	.	.	.	.	.	.	.	.	.	.	.	.	.	.	.	.	.	.	.	.	.	.	.	.	.	.	.	.	.	.	.	.	6769	G	T	0.00015	2.37592	0	0	6768	1	.	.	.	.
3005	.	.	.	.	.	.	.	.	.	.	.	.	.	.	.	.	.	.	.	.	.	.	.	.	.	.	.	.	.	.	.	.	.	.	.	.	6765	G	A	0.00015	1.73018	1	0	6764	0	11230	G	A	0.00027
3025	.	.	.	.	.	.	.	.	.	.	.	.	.	.	.	.	.	.	.	.	.	.	.	.	.	.	.	.	.	.	.	.	.	.	.	.	.	.	.	.	.	.	.	.	.	11246	G	T	9e-05
3027	.	.	.	.	.	.	.	.	.	.	.	.	.	.	.	.	.	.	.	.	.	.	.	.	.	.	.	.	.	.	.	.	.	.	.	.	.	.	.	.	.	.	.	.	.	11294	G	A	9e-05
3029	.	.	.	.	.	.	.	.	.	6286	T	C	0.00016	2.28545	1	1	0	6284	9439	T	A	0.00011	1.77941	1	1	0	9437	5546	T	A	0.00018	1.79424	1	0	0	5545	6740	T	A	0.0003	0.26636	2	1	1	6736	11258	T	A	0.00018
3030	.	.	.	.	.	.	.	.	.	.	.	.	.	.	.	.	.	.	.	.	.	.	.	.	.	.	.	5569	G	C	0.00018	1.78633	1	1	5567	0	6756	G	A	0.00044	0.95403	3	0	6753	0	.	.	.	.
3031	.	.	.	.	.	.	.	.	.	.	.	.	.	.	.	.	.	.	9470	G	A	0.00063	0.94089	6	0	9464	0	5552	G	A	0.00018	2.27448	1	0	5551	0	6760	G	A	0.0003	1.75944	2	2	6756	0	11279	G	A	9e-05
3032	.	.	.	.	.	.	.	.	.	.	.	.	.	.	.	.	.	.	.	.	.	.	.	.	.	.	.	.	.	.	.	.	.	.	.	.	6761	T	C	0.0003	1.76527	0	2	0	6759	11271	T	G	9e-05
3033	.	.	.	.	.	.	.	.	.	6243	A	T	0.00032	0.26465	6240	1	0	2	9428	A	C	0.00042	2.2979	9422	4	0	2	5525	A	G	0.00036	1.77849	5522	1	2	0	6741	A	C	0.00045	1.76045	6736	3	1	1	11224	A	C	0.00071
3034	.	.	.	.	.	.	.	.	.	.	.	.	.	.	.	.	.	.	9410	G	A	0.00011	1.77648	1	0	9409	0	.	.	.	.	.	.	.	.	.	.	.	.	.	.	.	.	.	.	.	.	.	.
3035	.	.	.	.	.	.	.	.	.	6230	C	T	0.00016	1.78255	0	6229	0	1	9400	C	T	0.00032	2.27108	0	9397	0	3	.	.	.	.	.	.	.	.	.	6733	C	T	0.0003	1.77091	0	6731	0	2	.	.	.	.
3101	.	.	.	.	.	.	.	.	.	.	.	.	.	.	.	.	.	.	.	.	.	.	.	.	.	.	.	.	.	.	.	.	.	.	.	.	6406	G	C	0.00016	1.79189	0	1	6405	0	.	.	.	.
3110	.	.	.	.	.	.	.	.	.	.	.	.	.	.	.	.	.	.	9117	A	G	0.00011	2.19475	9116	0	1	0	.	.	.	.	.	.	.	.	.	.	.	.	.	.	.	.	.	.	.	.	.	.
3118	.	.	.	.	.	.	.	.	.	6106	C	T	0.00016	1.86045	0	6105	0	1	9163	C	T	0.0012	0.32421	0	9152	0	11	5371	C	T	0.00112	0.49724	0	5365	0	6	6504	C	T	0.00077	0.23254	0	6499	0	5	10813	C	T	9e-05
3119	.	.	.	.	.	.	.	.	.	6087	T	G	0.00016	2.16465	0	0	1	6086	9139	T	G	0.00033	0.52899	0	0	3	9136	5355	T	G	0.00019	2.19108	0	0	1	5354	6500	T	G	0.00015	1.84764	0	0	1	6499	10785	T	G	9e-05
3218	.	.	.	.	.	.	.	.	.	.	.	.	.	.	.	.	.	.	.	.	.	.	.	.	.	.	.	.	.	.	.	.	.	.	.	.	.	.	.	.	.	.	.	.	.	10266	C	A	0.0001
3413	.	.	.	.	.	.	.	.	.	.	.	.	.	.	.	.	.	.	8171	C	G	0.00012	1.92894	0	8170	1	0	.	.	.	.	.	.	.	.	.	.	.	.	.	.	.	.	.	.	.	.	.	.
3634	4264	C	G	0.00023	1.9268	0	4263	1	0	.	.	.	.	.	.	.	.	.	.	.	.	.	.	.	.	.	.	.	.	.	.	.	.	.	.	.	.	.	.	.	.	.	.	.	.	.	.	.	.
3755	.	.	.	.	.	.	.	.	.	5430	G	T	0.00018	1.8191	0	0	5429	1	.	.	.	.	.	.	.	.	.	.	.	.	.	.	.	.	.	.	.	.	.	.	.	.	.	.	.	.	.	.	.
3799	.	.	.	.	.	.	.	.	.	.	.	.	.	.	.	.	.	.	.	.	.	.	.	.	.	.	.	.	.	.	.	.	.	.	.	.	.	.	.	.	.	.	.	.	.	8751	C	G	0.00011
3873	.	.	.	.	.	.	.	.	.	5299	T	G	0.00019	2.21623	0	0	1	5298	7601	T	G	0.00013	2.21152	0	0	1	7600	.	.	.	.	.	.	.	.	.	5304	T	G	0.00019	2.45669	0	0	1	5303	.	.	.	.
4118	.	.	.	.	.	.	.	.	.	.	.	.	.	.	.	.	.	.	8085	G	C	0.00012	2.05047	0	1	8084	0	.	.	.	.	.	.	.	.	.	.	.	.	.	.	.	.	.	.	.	.	.	.
4248	.	.	.	.	.	.	.	.	.	.	.	.	.	.	.	.	.	.	7889	G	C	0.00013	1.94935	0	1	7888	0	.	.	.	.	.	.	.	.	.	.	.	.	.	.	.	.	.	.	.	.	.	.
[truncated: 5 more columns]

## Sheet: R6
Position	Time point 6									Time point 7									Time point 9									Time point 13									Time point 20									Time point 27
	Coverage	Major	Minor	MAF	Bias	A	C	G	T	Coverage	Major	Minor	MAF	Bias	A	C	G	T	Coverage	Major	Minor	MAF	Bias	A	C	G	T	Coverage	Major	Minor	MAF	Bias	A	C	G	T	Coverage	Major	Minor	MAF	Bias	A	C	G	T	Coverage	Major	Minor	MAF
15	.	.	.	.	.	.	.	.	.	10141	A	T	0.0001	2.12332	10140	0	0	1	.	.	.	.	.	.	.	.	.	.	.	.	.	.	.	.	.	.	.	.	.	.	.	.	.	.	.	.	.	.	.
289	.	.	.	.	.	.	.	.	.	9976	C	T	0.0001	1.91221	0	9975	0	1	.	.	.	.	.	.	.	.	.	.	.	.	.	.	.	.	.	.	.	.	.	.	.	.	.	.	.	.	.	.	.
541	.	.	.	.	.	.	.	.	.	9320	A	G	0.00011	2.09721	9319	0	1	0	.	.	.	.	.	.	.	.	.	.	.	.	.	.	.	.	.	.	.	.	.	.	.	.	.	.	.	.	.	.	.
620	.	.	.	.	.	.	.	.	.	.	.	.	.	.	.	.	.	.	10278	T	C	0.0001	1.95995	0	1	0	10277	.	.	.	.	.	.	.	.	.	.	.	.	.	.	.	.	.	.	.	.	.	.
667	4749	G	C	0.00021	1.92579	0	1	4748	0	.	.	.	.	.	.	.	.	.	.	.	.	.	.	.	.	.	.	.	.	.	.	.	.	.	.	.	.	.	.	.	.	.	.	.	.	.	.	.	.
784	4926	G	A	0.0002	1.94627	1	0	4925	0	.	.	.	.	.	.	.	.	.	.	.	.	.	.	.	.	.	.	.	.	.	.	.	.	.	.	.	.	.	.	.	.	.	.	.	.	.	.	.	.
866	.	.	.	.	.	.	.	.	.	9667	C	T	0.0001	1.97851	0	9666	0	1	.	.	.	.	.	.	.	.	.	.	.	.	.	.	.	.	.	.	.	.	.	.	.	.	.	.	.	.	.	.	.
889	.	.	.	.	.	.	.	.	.	.	.	.	.	.	.	.	.	.	10323	T	C	0.0001	2.03891	0	1	0	10322	.	.	.	.	.	.	.	.	.	.	.	.	.	.	.	.	.	.	.	.	.	.
1141	.	.	.	.	.	.	.	.	.	.	.	.	.	.	.	.	.	.	10229	G	C	0.0001	2.034	0	1	10228	0	.	.	.	.	.	.	.	.	.	.	.	.	.	.	.	.	.	.	.	.	.	.
1179	.	.	.	.	.	.	.	.	.	.	.	.	.	.	.	.	.	.	.	.	.	.	.	.	.	.	.	.	.	.	.	.	.	.	.	.	5400	C	A	0.00019	1.97947	1	5399	0	0	.	.	.	.
1978	.	.	.	.	.	.	.	.	.	.	.	.	.	.	.	.	.	.	.	.	.	.	.	.	.	.	.	.	.	.	.	.	.	.	.	.	.	.	.	.	.	.	.	.	.	5427	C	A	0.00018
2269	.	.	.	.	.	.	.	.	.	.	.	.	.	.	.	.	.	.	11597	C	A	0.00017	0.04814	2	11595	0	0	.	.	.	.	.	.	.	.	.	.	.	.	.	.	.	.	.	.	.	.	.	.
2493	.	.	.	.	.	.	.	.	.	.	.	.	.	.	.	.	.	.	12209	C	A	0.00016	0.02474	2	12207	0	0	.	.	.	.	.	.	.	.	.	.	.	.	.	.	.	.	.	.	.	.	.	.
2849	.	.	.	.	.	.	.	.	.	.	.	.	.	.	.	.	.	.	12233	C	T	8e-05	1.96704	0	12232	0	1	.	.	.	.	.	.	.	.	.	.	.	.	.	.	.	.	.	.	.	.	.	.
2935	.	.	.	.	.	.	.	.	.	.	.	.	.	.	.	.	.	.	.	.	.	.	.	.	.	.	.	5350	A	C	0.00019	2.219	5349	1	0	0	.	.	.	.	.	.	.	.	.	.	.	.	.
3005	5661	G	A	0.00106	0.30988	6	0	5655	0	10817	G	A	0.00028	0.87853	3	0	10814	0	.	.	.	.	.	.	.	.	.	.	.	.	.	.	.	.	.	.	.	.	.	.	.	.	.	.	.	.	.	.	.
3025	.	.	.	.	.	.	.	.	.	10869	G	T	9e-05	2.19842	0	0	10868	1	.	.	.	.	.	.	.	.	.	.	.	.	.	.	.	.	.	.	.	.	.	.	.	.	.	.	.	.	.	.	.
3029	5672	T	A	0.00176	0.14851	10	0	0	5662	10880	T	A	0.00092	0.17673	10	0	0	10870	12128	T	A	8e-05	2.19432	1	0	0	12127	.	.	.	.	.	.	.	.	.	.	.	.	.	.	.	.	.	.	.	.	.	.
3031	5671	G	C	0.00018	1.76887	0	1	5670	0	10898	G	C	0.0011	0.48619	0	12	10886	0	12158	G	C	0.00058	0.47606	0	7	12151	0	.	.	.	.	.	.	.	.	.	.	.	.	.	.	.	.	.	.	.	.	.	.
3034	5636	G	T	0.00124	0.61162	0	0	5629	7	10828	G	T	9e-05	2.19501	0	0	10827	1	12069	G	T	8e-05	1.82864	0	0	12068	1	.	.	.	.	.	.	.	.	.	.	.	.	.	.	.	.	.	.	.	.	.	.
3081	.	.	.	.	.	.	.	.	.	10616	G	C	0.00019	0.16809	0	2	10614	0	.	.	.	.	.	.	.	.	.	.	.	.	.	.	.	.	.	.	.	.	.	.	.	.	.	.	.	.	.	.	.
3118	5599	C	T	0.00054	0.82822	1	5595	0	3	10731	C	T	0.00019	1.90672	0	10729	0	2	11975	C	A	8e-05	1.91202	1	11974	0	0	.	.	.	.	.	.	.	.	.	.	.	.	.	.	.	.	.	.	.	.	.	.
3275	.	.	.	.	.	.	.	.	.	.	.	.	.	.	.	.	.	.	11349	G	C	9e-05	2.10713	0	1	11348	0	.	.	.	.	.	.	.	.	.	.	.	.	.	.	.	.	.	.	.	.	.	.
[truncated: 5 more columns]

## Sheet: R7
Position	Time point 6									Time point 7									Time point 9									Time point 13									Time point 20									Time point 27
	Coverage	Major	Minor	MAF	Bias	A	C	G	T	Coverage	Major	Minor	MAF	Bias	A	C	G	T	Coverage	Major	Minor	MAF	Bias	A	C	G	T	Coverage	Major	Minor	MAF	Bias	A	C	G	T	Coverage	Major	Minor	MAF	Bias	A	C	G	T	Coverage	Major	Minor	MAF
15	.	.	.	.	.	.	.	.	.	.	.	.	.	.	.	.	.	.	.	.	.	.	.	.	.	.	.	.	.	.	.	.	.	.	.	.	11444	A	T	9e-05	1.9714	11443	0	0	1	.	.	.	.
136	.	.	.	.	.	.	.	.	.	.	.	.	.	.	.	.	.	.	.	.	.	.	.	.	.	.	.	12825	T	C	8e-05	1.9986	0	1	0	12824	.	.	.	.	.	.	.	.	.	.	.	.	.
494	.	.	.	.	.	.	.	.	.	.	.	.	.	.	.	.	.	.	.	.	.	.	.	.	.	.	.	.	.	.	.	.	.	.	.	.	8482	A	G	0.00012	1.85805	8481	0	1	0	.	.	.	.
604	.	.	.	.	.	.	.	.	.	.	.	.	.	.	.	.	.	.	.	.	.	.	.	.	.	.	.	9780	C	G	0.0001	1.88041	0	9779	1	0	.	.	.	.	.	.	.	.	.	.	.	.	.
711	.	.	.	.	.	.	.	.	.	.	.	.	.	.	.	.	.	.	8866	T	G	0.00011	2.02605	0	0	1	8865	.	.	.	.	.	.	.	.	.	.	.	.	.	.	.	.	.	.	.	.	.	.
768	.	.	.	.	.	.	.	.	.	.	.	.	.	.	.	.	.	.	.	.	.	.	.	.	.	.	.	.	.	.	.	.	.	.	.	.	.	.	.	.	.	.	.	.	.	7561	T	G	0.00013
1157	.	.	.	.	.	.	.	.	.	.	.	.	.	.	.	.	.	.	.	.	.	.	.	.	.	.	.	9751	A	C	0.0001	2.00803	9750	1	0	0	.	.	.	.	.	.	.	.	.	.	.	.	.
1176	.	.	.	.	.	.	.	.	.	9412	G	A	0.00011	1.99703	1	0	9411	0	.	.	.	.	.	.	.	.	.	.	.	.	.	.	.	.	.	.	.	.	.	.	.	.	.	.	.	.	.	.	.
1292	.	.	.	.	.	.	.	.	.	.	.	.	.	.	.	.	.	.	.	.	.	.	.	.	.	.	.	9840	A	C	0.0001	2.06246	9839	1	0	0	.	.	.	.	.	.	.	.	.	.	.	.	.
1340	.	.	.	.	.	.	.	.	.	.	.	.	.	.	.	.	.	.	.	.	.	.	.	.	.	.	.	.	.	.	.	.	.	.	.	.	9192	T	A	0.00011	1.93353	1	0	0	9191	.	.	.	.
1350	7567	T	G	0.00026	0.03305	0	0	2	7565	9660	T	G	0.00052	0.44034	0	0	5	9655	8975	T	G	0.00178	0.21286	0	0	16	8959	10424	T	G	0.00106	0.91639	0	0	11	10413	9078	T	G	0.00088	0.93023	0	0	8	9070	.	.	.	.
1656	.	.	.	.	.	.	.	.	.	9248	C	G	0.00011	2.02496	0	9247	1	0	.	.	.	.	.	.	.	.	.	.	.	.	.	.	.	.	.	.	.	.	.	.	.	.	.	.	.	.	.	.	.
1901	.	.	.	.	.	.	.	.	.	.	.	.	.	.	.	.	.	.	.	.	.	.	.	.	.	.	.	.	.	.	.	.	.	.	.	.	9694	A	G	0.0001	2.19173	9693	0	1	0	.	.	.	.
1920	.	.	.	.	.	.	.	.	.	.	.	.	.	.	.	.	.	.	.	.	.	.	.	.	.	.	.	10683	C	T	9e-05	2.12809	0	10682	0	1	.	.	.	.	.	.	.	.	.	.	.	.	.
2107	.	.	.	.	.	.	.	.	.	.	.	.	.	.	.	.	.	.	.	.	.	.	.	.	.	.	.	.	.	.	.	.	.	.	.	.	.	.	.	.	.	.	.	.	.	8960	C	G	0.00011
2108	.	.	.	.	.	.	.	.	.	.	.	.	.	.	.	.	.	.	.	.	.	.	.	.	.	.	.	11644	A	T	9e-05	2.3186	11643	0	0	1	.	.	.	.	.	.	.	.	.	.	.	.	.
2479	.	.	.	.	.	.	.	.	.	.	.	.	.	.	.	.	.	.	.	.	.	.	.	.	.	.	.	.	.	.	.	.	.	.	.	.	.	.	.	.	.	.	.	.	.	9294	G	A	0.00011
2524	.	.	.	.	.	.	.	.	.	11115	T	A	9e-05	2.04545	1	0	0	11114	.	.	.	.	.	.	.	.	.	.	.	.	.	.	.	.	.	.	11355	T	A	9e-05	2.01616	1	0	0	11354	.	.	.	.
2531	.	.	.	.	.	.	.	.	.	.	.	.	.	.	.	.	.	.	.	.	.	.	.	.	.	.	.	.	.	.	.	.	.	.	.	.	11260	G	C	9e-05	1.99469	0	1	11259	0	9540	G	C	0.0001
2559	.	.	.	.	.	.	.	.	.	10760	G	T	9e-05	2.08689	0	0	10759	1	.	.	.	.	.	.	.	.	.	.	.	.	.	.	.	.	.	.	.	.	.	.	.	.	.	.	.	.	.	.	.
2664	.	.	.	.	.	.	.	.	.	11149	C	T	9e-05	1.84984	0	11148	0	1	.	.	.	.	.	.	.	.	.	.	.	.	.	.	.	.	.	.	.	.	.	.	.	.	.	.	.	.	.	.	.
2861	.	.	.	.	.	.	.	.	.	.	.	.	.	.	.	.	.	.	.	.	.	.	.	.	.	.	.	14170	A	T	7e-05	1.9656	14169	0	0	1	.	.	.	.	.	.	.	.	.	.	.	.	.
2914	.	.	.	.	.	.	.	.	.	11368	G	A	9e-05	2.15753	1	0	11367	0	.	.	.	.	.	.	.	.	.	.	.	.	.	.	.	.	.	.	.	.	.	.	.	.	.	.	.	.	.	.	.
2925	.	.	.	.	.	.	.	.	.	11248	G	A	9e-05	1.83881	1	0	11247	0	.	.	.	.	.	.	.	.	.	.	.	.	.	.	.	.	.	.	.	.	.	.	.	.	.	.	.	.	.	.	.
3005	9933	G	A	0.00322	0.24498	32	0	9901	0	11170	G	A	0.0009	0.53577	10	0	11160	0	10278	G	A	0.00029	0.93061	3	0	10275	0	14185	G	A	7e-05	1.80471	1	0	14184	0	.	.	.	.	.	.	.	.	.	.	.	.	.
3029	9987	T	A	0.00901	0.13917	90	0	7	9890	11184	T	A	0.00286	0.13123	32	0	2	11150	10279	T	A	0.00078	1.29458	8	0	2	10269	14197	T	A	0.00141	0.02168	20	0	0	14177	12558	T	A	0.00151	0.20652	19	0	0	12539	10633	T	A	0.00132
3030	10009	G	A	0.0008	1.24232	8	0	10001	0	11194	G	A	0.00018	1.77767	2	0	11192	0	10329	G	A	0.0001	2.26067	1	0	10328	0	.	.	.	.	.	.	.	.	.	.	.	.	.	.	.	.	.	.	.	.	.	.
3031	9995	G	A	0.0001	2.25621	1	0	9994	0	11167	G	A	0.00018	0.25268	2	0	11165	0	.	.	.	.	.	.	.	.	.	.	.	.	.	.	.	.	.	.	.	.	.	.	.	.	.	.	.	.	.	.	.
3032	9997	T	C	0.0002	0.22422	0	2	0	9995	11159	T	G	9e-05	2.27549	0	0	1	11158	10331	T	C	0.0001	2.25568	0	1	0	10330	14219	T	C	7e-05	2.19565	0	1	0	14218	.	.	.	.	.	.	.	.	.	.	.	.	.
3033	9945	A	T	0.0005	0.17259	9939	1	0	5	11099	A	T	0.00027	0.93605	11096	0	0	3	.	.	.	.	.	.	.	.	.	.	.	.	.	.	.	.	.	.	.	.	.	.	.	.	.	.	.	.	.	.	.
3034	9938	G	T	0.00584	0.15927	0	0	9880	58	11087	G	T	0.00117	0.83888	0	0	11074	13	10265	G	T	0.00058	0.91404	0	0	10259	6	.	.	.	.	.	.	.	.	.	.	.	.	.	.	.	.	.	.	.	.	.	.
3118	9996	C	T	0.0038	0.04157	10	9948	0	38	10942	C	T	0.00101	0.0326	5	10926	0	11	10208	C	T	0.0001	2.15222	0	10207	0	1	.	.	.	.	.	.	.	.	.	.	.	.	.	.	.	.	.	.	.	.	.	.
3842	.	.	.	.	.	.	.	.	.	.	.	.	.	.	.	.	.	.	.	.	.	.	.	.	.	.	.	.	.	.	.	.	.	.	.	.	.	.	.	.	.	.	.	.	.	8736	T	A	0.00011
3873	.	.	.	.	.	.	.	.	.	.	.	.	.	.	.	.	.	.	.	.	.	.	.	.	.	.	.	.	.	.	.	.	.	.	.	.	.	.	.	.	.	.	.	.	.	8671	T	G	0.00012
3892	.	.	.	.	.	.	.	.	.	.	.	.	.	.	.	.	.	.	9017	G	A	0.00011	2.01407	1	0	9016	0	.	.	.	.	.	.	.	.	.	.	.	.	.	.	.	.	.	.	.	.	.	.
[truncated: 5 more columns]

## Sheet: Indels
							Reads
Position	Type	Length (bp)	Alt	Replicate	Time point	MAF	both	+	-	depth
2479	deletion	11		1	0
					1	0.000442674	1	0	1	2259
					2
					3
					4
					5	0.000294898	2	1	1	6782
				2	0
					1
					2
					3
					4	0.000258665	1	0	1	3866
					5	0.00016889	1	1	0	5921
				6	6
					7
					9
					13
					20
					27
				7	6
					7
					9	0.000183891	1	1	0	5438
					13	0.000261028	2	1	1	7662
					20
					27	0.000344531	2	1	1	5805
2988	insertion	7	TCTGCGC	1	0
					1
					2
					3
					4
					5
				2	0
					1
					2
					3
					4
					5
				6	6
					7
					9
					13
					20
					27
				7	6	0.000157878	1	1	0	6334
					7	0.000423849	3	0	3	7078
					9	0.000154607	1	0	1	6468
					13	0.000110951	1	1	0	9013
					20	0.000127275	1	1	0	7857
					27	0.000296956	2	1	1	6735
3031	deletion	1		1	0
					1
					2	0.00125313	2	1	1	1596
					3
					4	0.000160051	1	0	1	6248
					5	0.00025641	2	1	1	7800
				2	0
					1
					2
					3
					4
					5
				6	6
					7
					9
					13
					20
					27
				7	6
					7
					9
					13
					20
					27
