# Supplementary material for: A High-Resolution View of Adaptive Event Dynamics in a Plasmid
Source: Genome Biol Evol. 2019 Sep 18;11(10):3022–34. doi: 10.1093/gbe/evz197 (PMC6827461; doi:10.1093/gbe/evz197)
Supplement: evz197_Supplementary_Data [file evz197_supplementary_data.zip › Table_S2.xlsx]

## Sheet: Sheet1
Table S2. Growth rate and generation time over the course of the two long term turbidostat replicates.
Turbidostat replicate R6
Time point	0	1	2	3	4	5	6	7	8	9	10	11	12	13	14	15	16	17	18	19	20	21	22	23	24	25	26	27*
Growth Rate	0.00235787	0.00663256	0.00907831	0.008163	0.00981045	0.00920643	0.0137074	0.0159312	0.0121325	0.0149704	0.0156988	0.0132118	0.0149535	0.0119247	0.0144659	0.0106905	0.00999483	0.0129121	0.00977063	0.0107933	0.0110654	0.010294	0.0112282	0.0101365	0.0117829	0.0128004	0.0120314	na
Generation time (min)	293.972	104.507	76.352	84.9133	70.654	75.2895	50.5675	43.5088	57.1314	46.3013	44.1529	52.4641	46.3533	58.1271	47.9159	64.8376	69.3505	53.682	70.9419	64.2203	62.6412	67.335	61.7327	68.3816	58.8267	54.1504	57.6115	na
Turbidostat replicate R7
Time point	0	1	2	3	4	5	6	7	8	9	10	11	12	13	14	15	16	17	18	19	20	21	22	23	24	25	26	27*
Growth Rate	0.0017796	0.00606901	0.00726799	0.00744239	0.00833015	0.01003	0.00958921	0.0109906	0.0137908	0.0135757	0.0139374	0.0144055	0.0142868	0.0137099	0.0146388	0.0146206	0.0139913	0.014053	0.0145526	0.0139764	0.0141078	0.0138574	0.0139033	0.0130575	0.0137032	0.011738	0.0124789	na
Generation time (min)	389.497	114.211	95.3698	93.1351	83.2094	69.1076	72.284	63.067	50.2614	51.0579	49.733	48.1168	48.5166	50.5581	47.3501	47.409	49.5412	49.3238	47.6306	49.5941	49.1321	50.0198	49.8548	53.0841	50.5828	59.0516	55.5453	na
*Fitness at time point 27 cannot be obtained from growth curves in turbidostat.
*This is because time point 27 represents the terminal sample which was stored in a glycerol stock and had no "dip" in OD values on a growth curve.
The formulas used to calculate growth rate and generation time are described in Population fitness determination in the manuscript.
